# Supplementary material for: Glycation Leads to Increased Invasion of Glioblastoma Cells
Source: Cells. 2023 Apr 23;12(9):1219. doi: 10.3390/cells12091219 (PMC10177211; doi:10.3390/cells12091219)
Supplement: Supplementary file 1 [file cells-12-01219-s001.zip]

Archive with 1 entries (1 files):
- cells-2264754-supplementary.pdf
